# Supplementary material for: Weizmannia coagulans BC99 Attenuates Oxidative Stress Induced by Acute Alcoholic Liver Injury via Nrf2/SKN-1 Pathway and Liver Metabolism Regulation
Source: Antioxidants (Basel). 2025 Jan 20;14(1):117. doi: 10.3390/antiox14010117 (PMC11760874; doi:10.3390/antiox14010117)
Supplement: Supplementary file 1 [file antioxidants-14-00117-s001.zip]

Archive with 1 entries (1 files):
- antioxidants-3398393-supplementary.pdf
